# Supplementary material for: Psychological Interventions and Bariatric Surgery among People with Clinically Severe Obesity—A Systematic Review with Bayesian Meta-Analysis
Source: Nutrients. 2022 Apr 12;14(8):1592. doi: 10.3390/nu14081592 (PMC9024573; doi:10.3390/nu14081592)
Supplement: Supplementary file 1 [file nutrients-14-01592-s001.zip]

Archive with 1 entries (1 files):
- nutrients-1632484-supplementary.pdf
